# Supplementary material for: The MEK/ERK/miR-21 Signaling Is Critical in Osimertinib Resistance in EGFR-Mutant Non-Small Cell Lung Cancer Cells
Source: Cancers (Basel). 2021 Nov 29;13(23):6005. doi: 10.3390/cancers13236005 (PMC8657072; doi:10.3390/cancers13236005)
Supplement: Supplementary file 1 [file cancers-13-06005-s001.zip]

Archive with 1 entries (1 files):
- cancers-1424551-supplementary.pdf
